# Supplementary material for: RNA degradation compromises the reliability of microRNA expression profiling
Source: BMC Biotechnol. 2009 Dec 21;9:102. doi: 10.1186/1472-6750-9-102 (PMC2805631; doi:10.1186/1472-6750-9-102)
Supplement: Additional file 1 — Table S1 - Detailed list of degradation-regulated probes as detected by microarray. The Table contains the list of individual probes identified as regulated (i.e. for displaying fold changes of ± 2) in the microarray experiments. Data sets were correlated as indicate in the legend of Figure 6. [file 1472-6750-9-102-S1.XLS]

## Sheet: Liver Down
T-30 Down		T-60 Down		T-120 Down		T-240 Down
mmu-miR-153		mmu-miR-138		mmu-miR-138		mmu-miR-129-5p
hsa-miR-501		mmu-miR-153		mmu-miR-19a		mmu-miR-138
hsa-miR-519a		hsa-miR-491		mmu-miR-183		mmu-miR-10b
hsa-miR-509		hsa-miR-500		hsa-miR-504		mmu-miR-153
mmu-miR-411		hsa-miR-519a		hsa-miR-302a*		hsa-miR-491
mmu-miR-434-5p		hsa-miR-526a		hsa-miR-302b*		hsa-miR-422b
mmu-miR-380-5p		mmu-miR-411		hsa-miR-519a		hsa-miR-422a
rno-miR-336		mmu-miR-378		hsa-miR-509		hsa-miR-501
mmu-miR-539		mmu-miR-380-5p		hsa-miR-518f		hsa-miR-500
mmu-miR-224				mmu-miR-384		hsa-miR-504
mmu-miR-219				mmu-miR-380-5p		hsa-miR-302a*
mmu-miR-344				mmu-miR-470		hsa-miR-372
mmu-miR-341				mmu-miR-23b		hsa-miR-525
				mmu-miR-214		hsa-miR-518c*
				mmu-miR-30b		hsa-miR-517*
				mmu-miR-30e		mmu-miR-422b
				mmu-miR-30d		mmu-miR-411
				mmu-miR-30c		mmu-miR-433-3p
						mmu-miR-370
						mmu-miR-378
						mmu-miR-380-5p
						rno-miR-336
						rno-miR-7*
						mmu-miR-483
						mmu-miR-470
						mmu-miR-486
						mmu-miR-23b
						mmu-miR-219
						mmu-miR-222
						mmu-miR-214
						mmu-miR-330
						mmu-miR-329
						mmu-miR-328
						mmu-miR-341

## Sheet: Liver UP
T-30 UP		T-60 UP		T-120 UP		T-240 UP
mmu-miR-107		mmu-miR-135a		mmu-miR-136		mmu-miR-136
mmu-miR-190		mmu-miR-132		mmu-miR-103		mmu-miR-146
mmu-miR-185		mmu-miR-190		mmu-miR-107		mmu-miR-144
hsa-miR-455		mmu-miR-181c		mmu-miR-1		mmu-miR-103
hsa-miR-493		hsa-miR-502		mmu-miR-125a		mmu-miR-101a
hsa-miR-492		hsa-miR-498		mmu-miR-124a		mmu-miR-126-5p
hsa-miR-191*		hsa-miR-182*		mmu-miR-181c		mmu-miR-128a
hsa-miR-372		hsa-miR-513		hsa-miR-493		mmu-miR-1
hsa-miR-369-5p		mmu-miR-451		hsa-miR-182*		mmu-miR-125a
hsa-miR-524*		mmu-miR-434-5p		hsa-miR-374		mmu-miR-193
hsa-miR-520a*		mmu-miR-98		mmu-let-7b		mmu-miR-196a
hsa-miR-519e*		mmu-miR-464		hsa-miR-526c		mmu-miR-190
hsa-miR-510		mmu-miR-469		mmu-miR-412		mmu-miR-200b
hsa-miR-518c*		mmu-miR-494		mmu-miR-375		mmu-miR-199a
hsa-miR-526c		mmu-miR-204		mmu-miR-433-5p		mmu-miR-19b
mmu-miR-425		mmu-miR-291b-3p		mmu-miR-485-3p		mmu-miR-19a
mmu-miR-7b		mmu-miR-29a		mmu-miR-464		mmu-miR-152
mmu-miR-208		mmu-miR-29b		mmu-miR-469		mmu-miR-181c
mmu-miR-291b-3p				mmu-miR-300		hsa-miR-502
						hsa-miR-493
						mmu-let-7b
						hsa-miR-513
						mmu-miR-412
						mmu-miR-451
						mmu-miR-433-5p
						mmu-miR-98
						mmu-miR-464
						mmu-miR-494
						mmu-miR-26a
						mmu-miR-291a-5p
						mmu-miR-221
						mmu-miR-33
						mmu-miR-29a
						mmu-miR-322
						mmu-miR-30a-5p
						mmu-miR-29b

## Sheet: Duodenum Down
T-30 Down		T-60 Down		T-120 Down		T-240 Down
mmu-miR-137		mmu-miR-183		mmu-miR-133b		mmu-miR-133b
mmu-miR-142-5p		hsa-miR-490		mmu-miR-129-5p		mmu-miR-137
mmu-miR-130b		hsa-miR-198		mmu-miR-133a-133b		mmu-miR-129-5p
mmu-miR-125a		hsa-miR-302a*		mmu-miR-143		mmu-miR-133a-133b
mmu-miR-155		hsa-miR-191*		mmu-miR-142-5p		mmu-miR-143
mmu-miR-183		mmu-let-7d*		mmu-miR-145		mmu-miR-142-5p
mmu-miR-181c		hsa-miR-510		mmu-miR-10a		mmu-miR-138
mmu-miR-184		mmu-miR-411		mmu-miR-188		mmu-miR-130b
hsa-miR-452*		mmu-miR-425		mmu-miR-155		mmu-miR-122a
hsa-miR-489		mmu-miR-384		mmu-miR-16		mmu-miR-125b
hsa-miR-422a		mmu-miR-546		mmu-miR-183		mmu-miR-124a
hsa-miR-502		mmu-miR-471		mmu-miR-17-5p		mmu-miR-187
hsa-miR-498		mmu-miR-468		mmu-miR-17-3p		mmu-miR-202
hsa-miR-198		mmu-miR-222		mmu-miR-150		mmu-miR-201
hsa-miR-191*		mmu-miR-217		hsa-miR-490		mmu-miR-152
hsa-miR-519c		mmu-miR-329		hsa-miR-422a		mmu-miR-183
mmu-let-7d*		mmu-miR-344		hsa-miR-198		mmu-miR-184
hsa-miR-506		mmu-miR-325		hsa-miR-302a*		mmu-miR-150
hsa-miR-510		mmu-miR-302		hsa-miR-191*		hsa-miR-488
hsa-miR-508				hsa-miR-524		hsa-miR-452*
mmu-miR-422b				mmu-let-7d*		hsa-miR-491
mmu-miR-425				hsa-miR-526b		hsa-miR-490
mmu-miR-463				hsa-miR-511		hsa-miR-489
mmu-miR-384				hsa-miR-505		hsa-miR-422a
mmu-miR-361				hsa-miR-510		hsa-miR-409-5p
mmu-miR-546				hsa-miR-518f		hsa-miR-501
mmu-miR-483				hsa-miR-518d		hsa-miR-500
mmu-miR-470				mmu-miR-411		hsa-miR-503
mmu-miR-542-3p				mmu-miR-425		hsa-miR-502
mmu-miR-292-5p				mmu-miR-463		hsa-miR-492
mmu-miR-208				mmu-miR-546		hsa-miR-423
mmu-miR-207				mmu-miR-465		hsa-miR-198
mmu-miR-206				mmu-miR-468		hsa-miR-302a*
mmu-miR-214				mmu-miR-486		hsa-miR-105
mmu-miR-335				mmu-miR-23a		hsa-miR-191*
mmu-miR-344				mmu-miR-25		hsa-miR-18a*
mmu-miR-325				mmu-miR-292-5p		hsa-miR-523
mmu-miR-302c				mmu-miR-297		hsa-miR-525
mmu-miR-298				mmu-miR-291-5p		hsa-miR-524*
mmu-miR-300				mmu-miR-24		hsa-miR-524
				mmu-miR-292-3p		hsa-miR-520a*
				mmu-miR-291b-5p		mmu-let-7d*
				mmu-miR-208		hsa-miR-526b
				mmu-miR-217		hsa-miR-526a
				mmu-miR-34a		hsa-miR-516-3p
				mmu-miR-325		hsa-miR-515-3p
				mmu-miR-341		hsa-miR-506
				mmu-miR-302		hsa-miR-505
				mmu-miR-300		hsa-miR-510
				mmu-miR-320		hsa-miR-509
				mmu-miR-30a-5p		hsa-miR-518b
						hsa-miR-518f
						hsa-miR-517*
						hsa-miR-508
						hsa-miR-517c
						hsa-miR-517b
						mmu-miR-422b
						mmu-miR-411
						mmu-miR-425
						mmu-miR-383
						mmu-miR-381
						mmu-miR-449
						mmu-miR-448
						mmu-miR-433-3p
						mmu-miR-377
						mmu-miR-361
						mmu-miR-546
						rno-miR-336
						rno-miR-327
						mmu-miR-483
						mmu-miR-470
						mmu-miR-485-5p
						mmu-miR-485-3p
						mmu-miR-484
						mmu-miR-465
						mmu-miR-469
						mmu-miR-468
						mmu-miR-539
						mmu-miR-503
						rno-miR-20*
						mmu-miR-486
						mmu-miR-297
						mmu-miR-296
						mmu-miR-291a-5p
						mmu-miR-291-5p
						mmu-miR-292-3p
						mmu-miR-291b-5p
						mmu-miR-208
						hsa-miR-517a
						mmu-miR-206
						mmu-miR-221
						mmu-miR-222
						mmu-miR-214
						mmu-miR-217
						mmu-miR-330
						mmu-miR-329
						mmu-miR-324-5p
						mmu-miR-323
						mmu-miR-328
						mmu-miR-344
						mmu-miR-34a
						mmu-miR-325
						mmu-miR-341
						mmu-miR-302
						mmu-miR-302c
						mmu-miR-299
						mmu-miR-298
						mmu-miR-300
						mmu-miR-320

## Sheet: Duodenum UP
T-30 Down		T-60 Down		T-120 Down		T-240 Down
mmu-miR-135a		mmu-miR-127		mmu-miR-127		mmu-miR-103
mmu-miR-100		mmu-miR-189		mmu-miR-189		mmu-let-7g
mmu-miR-192		mmu-miR-19b		mmu-miR-148b		mmu-let-7f
mmu-miR-153		hsa-miR-493		hsa-miR-493		mmu-miR-127
hsa-miR-455		hsa-miR-496		mmu-miR-18		mmu-miR-140
hsa-miR-422b		mmu-miR-382		mmu-miR-452		mmu-miR-193
mmu-let-7c		mmu-miR-434-3p		mmu-miR-434-3p		mmu-miR-192
mmu-miR-380-5p		mmu-miR-376b		mmu-miR-379		mmu-miR-196b
mmu-miR-215		mmu-miR-543		mmu-miR-433-5p		mmu-miR-196a
mmu-miR-29a		rno-miR-347		mmu-miR-376b		mmu-miR-191
		rno-miR-349		mmu-miR-543		mmu-miR-200b
		mmu-miR-487b		rno-miR-347		mmu-miR-200a
		mmu-miR-290		rno-miR-421		mmu-miR-199a
		mmu-miR-212		rno-miR-349		mmu-miR-189
		mmu-miR-207		mmu-miR-99b		mmu-miR-19a
		mmu-miR-489		mmu-miR-487b		mmu-miR-153
				mmu-miR-212		mmu-let-7a
				mmu-miR-207		mmu-miR-434-5p
				mmu-miR-215		mmu-miR-434-3p
				mmu-miR-489		mmu-miR-376b
						mmu-miR-98
						rno-miR-347
						rno-miR-421
						mmu-miR-487b
						mmu-miR-212
						mmu-miR-215
